# Supplementary material for: Intestinal Ultrasound for Monitoring Postoperative Crohn’s Disease: A Review and Visual Atlas
Source: Inflamm Bowel Dis. 2025 Dec 3;32(4):755–64. doi: 10.1093/ibd/izaf248 (PMC13046064; doi:10.1093/ibd/izaf248)
Supplement: izaf248_Supplementary_Data [file izaf248_supplementary_data.zip]

Archive with 2 entries (2 files):
- Supplementary video of Fistula Abscess.MP4
- Supplementary files.docx
